# Supplementary material for: Molecular cloning and expression analysis of WRKY transcription factor genes in Salvia miltiorrhiza
Source: BMC Genomics. 2015 Mar 17;16(1):200. doi: 10.1186/s12864-015-1411-x (PMC4371873; doi:10.1186/s12864-015-1411-x)
Supplement: Additional file 2: Table S2. — Primers used for cloning of SmWRKY CDSs. Complete set of primers used for amplification of SmWRKY CDSs. [file 12864_2015_1411_MOESM2_ESM.xls]

## Sheet: Sheet1
Table S2. Primers used for cloning of SmWRKY CDSs
Name	Sequence (5' to 3')
SmWRKY1-F	5' ATGGACTCCGCTAGATCGCC 3'
SmWRKY1-R	5' TCTATTGACATAAAAGCTCGATCCAT 3'
SmWRKY2-F	5' ATGTCTTCAGCCTCTTTCACCAG 3'
SmWRKY2-R	5' GCAGAGCAATGACTCGAGAAAC 3'
SmWRKY3-F	5' ATGGCCGTCGATTTGCTC 3'
SmWRKY3-R	5' CAACGAAGTAGTCGCCTTTGC 3'
SmWRKY4-F	5' ATGGAAGAGGAAAAGAGGAAAGAG 3'
SmWRKY4-R	5' CTCCCCTTTTGGCTCCTTC 3'
SmWRKY5-F	5' ATGGAGGATGACTGGGATCTCC 3'
SmWRKY5-R	5' CTCCAATCCGGCGAAGAAA 3'
SmWRKY6-F	5' ATGGCAGTAGAGCTGATGCG 3'
SmWRKY6-R	5' GATGATTCGAGAACCAGCGC 3'
SmWRKY7-F	5' ATGGCATCTTCCTCCTGCG 3'
SmWRKY7-R	5' CAACTTAAGGTTTCAAATTCGAAATAA 3'
SmWRKY8-F	5' ATGGACGCCGGCTTCAAC 3'
SmWRKY8-R	5' GCCGGTGGTTGCCAATCC 3'
SmWRKY9-F	5' ATGGAATTCAGTAGCCTACTAGATA 3'
SmWRKY9-R	5' CCATTTGTTTTGTTGAAGAAACT 3'
SmWRKY10-F	5' ATGGAGAGCGCATGTACCTTG 3'
SmWRKY10-R	5' GGAGGTGTTAAATGGGAAATTCG 3'
SmWRKY11-F	5' ATGGAGCGGGTTTCGACATG 3'
SmWRKY11-R	5' TGTGAAAAATCCGGGGACG 3'
SmWRKY12-F	5' ATGGAAGGGGAAAGAGGGTTG 3'
SmWRKY12-R	5' GAGTTATAACAGTCGGAGGAGTTGG 3'
SmWRKY13-F	5' ATGGGCGAGACGAGTGTCG 3'
SmWRKY13-R	5' AGTTGGGCCAGGATTTGACA 3'
SmWRKY14-F	5' ATGTCTGATGCAGACAATTACAAGA 3'
SmWRKY14-R	5' TGGGTGTTGAAGAAAAGATGAA 3'
SmWRKY15-F	5' ATGGAAAGTCGACCATCACCTG 3'
SmWRKY15-R	5' GGAAAGTCGACCATCACCTGAGTCT 3'
SmWRKY16-F	5' ATGGAGAAAGTTGGAGTTTCCG 3'
SmWRKY16-R	5' GAAGAATTCGTCGAGGAAGTGAG 3'
SmWRKY17-F	5' ATGTCTTCTTCTTCATCCTCCT 3'
SmWRKY17-R	5' TAAAGAAGTGTATATCTGCATTTGAC 3'
SmWRKY18-F	5' ATGCGCAGTCTGATGGATGAT 3'
SmWRKY18-R	5' GTCGCCGCCGTTGAATGT 3'
SmWRKY19-F	5' ATGTCTTCCCAAGCCATGCTG 3'
SmWRKY19-R	5' CCAGAAGAAGTTAGTGAGTTGGGC 3'
SmWRKY20-F	5' ATGGCAGTAGAGTTGATGCCG 3'
SmWRKY20-R	5' AGATGATTCAAGAACTAGCGCAGG 3'
SmWRKY21-F	5' ATGATTCCAGAAAGCAGCAGC 3'
SmWRKY21-R	5' CCTTCTGGCCCTTGAACATCT 3'
SmWRKY22-F	5' ATGACTTCCAGGAATATGTCTTCAAC 3'
SmWRKY22-R	5' CAACCAGTCGAATTCACAACCA 3'
SmWRKY23-F	5' ATGGAAGAGGTAGAAAGGGCAAAT 3'
SmWRKY23-R	5' TCAAGTGTTAGCCGACTGTGAAG 3'
SmWRKY24-F	5' ATGGCCGAAAACGAATCGC 3'
SmWRKY24-R	5' GCTATCCTGTTCTTCCTTCATGTG 3'
SmWRKY25-F	5' ATGTCGGAGGATTTCACAGCTG 3'
SmWRKY25-R	5' TGGCTCCTCTTTAGGGAAAACTG 3'
SmWRKY26-F	5' ATGGCAACACAACAAGACGAAG 3'
SmWRKY26-R	5' CGATTGATGGATAGGGTTACTGG 3'
SmWRKY27-F	5' ATGGCAGTGGAATTGCTTGG 3'
SmWRKY27-R	5' CGACGATTCAAACACCACTAACT 3'
SmWRKY28-F	5' ATGGAAGGAGCGAATAATCGG 3'
SmWRKY28-R	5' GCTTTATTTCAAAGCCAACACTCA 3'
SmWRKY29-F	5' ATGGCCACACGAGGTGGAC 3'
SmWRKY29-R	5' GTTGACTTGAAACCCCGAGCT 3'
SmWRKY30-F	5' ATGGAAAAGGGATGGGGTCT 3'
SmWRKY30-R	5' CTGCGCATTGTCGTCAATTG 3'
SmWRKY31-F	5' ATGGCTCAAACAGTGGGAGAC 3'
SmWRKY31-R	5' CGCTGCGATTTGTTCTTCTT 3'
SmWRKY32-F	5' ATGGAGGATGATCGAAGAATAGTAG 3'
SmWRKY32-R	5' GAAGGAAGAGTAAATTTGCATCTGAG 3'
SmWRKY33-F	5' ATGGAAGGCGAAAACTTCCC 3'
SmWRKY33-R	5' GAATCTTGAGAGAAACTGAAGCTGC 3'
SmWRKY34-F	5' ATGGAGTTCACAAGCCTGCTGAACA 3'
SmWRKY34-R	5' CGTGTGATTATTGGATTGAAGAAACT 3'
SmWRKY35-F	5' ATGGACAGAGGATGGGGTCTG 3'
SmWRKY35-R	5' GGGTTGGTTGTTGTTGGGAGT 3'
SmWRKY36-F	5' ATGTCCGGTGAAGAGAAGAAGC 3'
SmWRKY36-R	5' CATGATCCATTATTTCGCACGA 3'
SmWRKY37-F	5' ATGTCTGAAGATCATCTGAGAGAATTC 3'
SmWRKY37-R	5' GGACTCCCTTTTGGGAAATAGAG 3'
SmWRKY38-F	5' ATGGCCGTGGAGCTCATG 3'
SmWRKY38-R	5' GATTCTAAGATCATGGTAGCAGGTG 3'
SmWRKY39-F	5' ATGGCGTCTTCAGGTGGCA 3'
SmWRKY39-R	5' CCGAACGCGAAGCTGTCT 3'
SmWRKY40-F	5' ATGGAGAATTACCAGGGCGA 3'
SmWRKY40-R	5' CCAATCATAGAATCCGAAGGGA 3'
SmWRKY41-F	5' ATGGGTGCAGTTTCTTCAAGAAG 3'
SmWRKY41-R	5' CCACCCCAATACAATGATAATGAA 3'
SmWRKY42-F	5' ATGCCCATGGGTGGATTTG 3'
SmWRKY42-R	5' GCTCATAAGCTGCTCGTAAACTG 3'
SmWRKY43-F	5' ATGGATGCTCCGTTGATGATC 3'
SmWRKY43-R	5' CACTTGATGAGGACCTTTGTGG 3'
SmWRKY44-F	5' ATGGATGGCAAGGACACGAT 3'
SmWRKY44-R	5' GCAGGCGGAACGATGTCT 3'
SmWRKY45-F	5' ATGGAGGAAGATCTTATATTATATGGGT 3'
SmWRKY45-R	5' ATCTTTCTTCACCTCCGAATCCC 3'
SmWRKY46-F	5' ATGGAAGATGACTGGGATCTCC 3'
SmWRKY46-R	5' GTGGTGGTGGTTGCGCTAGT 3'
SmWRKY47-F	5' ATGATGGATGAATTACTTAAGCTGAG 3'
SmWRKY47-R	5' AAGTAAAGGAGTTGGTTGAAGCC 3'
SmWRKY48-F	5' ATGCAAGAAAGTGATCAGACTCATT 3'
SmWRKY48-R	5' TCAAGATAGATTTACAGTAATCCTCTCC 3'
SmWRKY49-F	5' ATGGAGGAGGTTGAAAAGGC 3'
SmWRKY49-R	5' CGCGTTGGCTGACTGTGAT 3'
SmWRKY50-F	5' ATGATCATCATTGGCAGCACA 3'
SmWRKY50-R	5' CTATCTACGGGCCCCGCA 3'
SmWRKY51-F	5' ATGTCTTCAGCCTCTTTCACCAG 3'
SmWRKY51-R	5' GAAACAAGTCATCTTTAGGCTCATCT 3'
SmWRKY52-F	5' ATGGCTGAGAACTACCACAACAC 3'
SmWRKY52-R	5' CTAGATTGTTGGACCTTCATGGT 3'
SmWRKY53-F	5' ATGGAAGACCGCTCCCACTC 3'
SmWRKY53-R	5' ATTCTTCCAAGGTTTTGCTGACA 3'
SmWRKY54-F	5' ATGGCTGGGAACAAGCCAC 3'
SmWRKY54-R	5' TGCTGCTCGTTTCCATATTCG 3'
SmWRKY55-F	5' ATGATGGAAATCAAGGAGAAAGAGA 3'
SmWRKY55-R	5' CCTCTGCATTTGCACCTTTTAT 3'
SmWRKY56-F	5' ATGGCGGACTGGAGTTTGC 3'
SmWRKY56-R	5' CCTTACAGGAAATGGCTGCG 3'
SmWRKY57-F	5' ATGGAAGATCCGTTCCCGTC 3'
SmWRKY57-R	5' GTCTTGCAGAAGCCCATTGTT 3'
SmWRKY58-F	5' ATGGAGAAAACCTCTTTGCAGTTTA 3'
SmWRKY58-R	5' CTACTCAGAAATCACTCTTGAGATGGA 3'
SmWRKY59-F	5' ATGATGATGATGATGGTGCAGG 3'
SmWRKY59-R	5' CCTTCATCTCGCCTTCCATC 3'
SmWRKY60-F	5' ATGGGCATGCAGGAGTTTG 3'
SmWRKY60-R	5' ATTGGGTATGGCTAGGCAAGTAG 3'
SmWRKY61-F	5' ATGGAAAGCGAGTATCTTGAGCT 3'
SmWRKY61-R	5' GGCCTGGGCATGTATGCTG 3'
