# Supplementary material for: Molecular cloning and expression analysis of WRKY transcription factor genes in Salvia miltiorrhiza
Source: BMC Genomics. 2015 Mar 17;16(1):200. doi: 10.1186/s12864-015-1411-x (PMC4371873; doi:10.1186/s12864-015-1411-x)
Supplement: Additional file 5: Table S5. — Log-2 transformed RPKM value for SmWRKYs in hairy roots treated with or without yeast extract and Ag+. The transformed RPKM value and differential expression of SmWRKYs are shown. [file 12864_2015_1411_MOESM5_ESM.xls]

## Sheet: Sheet1
Table S5 Log-2 transformed RPKM value for SmWRKYs in hairy roots treated with or without yeast extract and Ag+.
WRKYs name	log-2 transformed RPKM at 0 hpi	log-2 transformed RPKM at 12 hpi	log-2 transformed RPKM at 24 hpi	log-2 transformed RPKM at 36 hpi
SmWRKY1	-2.33	-0.62(-)	-0.26(-)	0.11(-)
SmWRKY2	1.69	3.16(↑)	3.30(↑)	1.74(-)
SmWRKY3	4.52	5.11(↑)	5.00(↑)	4.80(-)
SmWRKY4	0.4	1.44(-)	1.75(-)	2.26(↑)
SmWRKY5	-1.55	0.00(-)	-2.29(-)	-1.28(-)
SmWRKY6	2.61	3.74(-)	3.57(-)	3.08(-)
SmWRKY7	5.75	8.03(↑)	8.38(↑)	7.23(↑)
SmWRKY8	4.16	2.95(↓)	2.63(↓)	3.16(↓)
SmWRKY9	0.84	5.43(↑)	5.32(↑)	4.01(↑)
SmWRKY10	2.03	1.39(↓)	2.14(↑)	1.91(↓)
SmWRKY11	-0.85	2.13(↑)	2.58(↑)	2.42(↑)
SmWRKY12	1.04	0.80(↓)	-1.87(↓)	-0.27(-)
SmWRKY13	1.3	-3.04(↓)	0.00(-)	-2.90(↓)
SmWRKY14	1.67	1.12(↓)	1.84(-)	1.75(-)
SmWRKY15	0.49	-0.57(-)	-0.07(-)	-0.42(-)
SmWRKY16	2.4	5.26(↑)	4.88(↑)	3.75(↑)
SmWRKY17	3.94	7.56(↑)	6.98(↑)	5.56(↑)
SmWRKY18	-2.79	0.00(-)	0.00(-)	0.00(-)
SmWRKY19	-0.2	-2.07(-)	-1.93(-)	-0.92(-)
SmWRKY20	0.04	0.17(-)	0.67(-)	0.51(-)
SmWRKY21	1.49	-2.55(↓)	0.39(↓)	-0.40(↓)
SmWRKY22	-0.75	0.75(-)	-0.23(-)	-1.22(-)
SmWRKY23	3.27	2.63(↓)	2.73(↓)	3.21(-)
SmWRKY24	2.99	2.46(↓)	3.11(↑)	2.57(↓)
SmWRKY25	-0.77	0.94(-)	2.14(↑)	0.83(-)
SmWRKY26	1.65	0.00(↓)	-0.94(↓)	-0.93(-)
SmWRKY27	5.39	5.37(↓)	5.03(↓)	5.85(-)
SmWRKY28	2.03	2.41(↑)	2.06(↑)	1.59(↓)
SmWRKY29	-1.29	-0.9(-)	0.24(-)	0.25(-)
SmWRKY30	1.89	2.02(↑)	1.87(↓)	1.74(-)
SmWRKY31	2.83	3.38(↑)	3.24(↑)	3.01(-)
SmWRKY32	5.08	7.87(↑)	7.30(↑)	5.91(↑)
SmWRKY33	5.03	1.07(↓)	-0.01(↓)	0.00(↓)
SmWRKY34	3.32	3.40(↑)	2.72(↓)	2.99(↓)
SmWRKY35	2.44	3.73(↑)	2.60(↑)	2.90(↑)
SmWRKY36	2.23	2.99(-)	3.16(-)	3.17(-)
SmWRKY37	-1.59	3.32(↑)	3.61(↑)	2.01(↑)
SmWRKY38	3.4	4.96(-)	4.79(-)	3.39(-)
SmWRKY39	1.84	5.35(↑)	3.66(↑)	3.24(↑)
SmWRKY40	1.3	-1.74(↓)	-0.02(↓)	-0.01(↓)
SmWRKY41	3.1	2.43(↓)	2.71(↓)	3.05(↓)
SmWRKY42	3.18	2.49(↓)	1.92(↓)	2.24(↓)
SmWRKY43	-1.89	3.28(↑)	4.48(↑)	3.47(↑)
SmWRKY44	0.86	0.67(↓)	0.98(-)	1.14(-)
SmWRKY45	-2.8	0.00(-)	-2.53(-)	0.00(-)
SmWRKY46	0.8	0.27(-)	-0.08(-)	-0.07(-)
SmWRKY47	1.95	0.00(↓)	-2.21(↓)	0.00(↓)
SmWRKY48	3.07	-1.09(↓)	1.86(↓)	2.31(↓)
SmWRKY49	0.72	-0.41(-)	0.86(-)	0.58(-)
SmWRKY50	3.05	4.52(-)	3.99(-)	2.85(-)
SmWRKY51	0.88	2.11(-)	2.37(-)	0.92(-)
SmWRKY52	0.17	4.58(↑)	4.81(↑)	2.77(↑)
SmWRKY53	4.38	3.91(↓)	3.59(↓)	3.89(↓)
SmWRKY54	0.36	-0.22(-)	-0.27(-)	-0.26(-)
SmWRKY55	1.11	1.16(-)	1.44(-)	0.38(-)
SmWRKY56	4.82	3.23(↓)	3.20(↓)	1.90(↓)
SmWRKY57	5.7	6.02(↑)	5.82(↑)	5.30(↓)
SmWRKY58	3.55	6.61(↑)	6.24(↑)	5.23(↑)
SmWRKY59	1.04	1.43(-)	0.86(↓)	0.58(-)
SmWRKY60	-1.51	-1.30(-)	-1.25(-)	-1.54(-)
SmWRKY61	1.66	1.32(↓)	2.27(-)	3.00(-)
(↑): Up-regulated;
(↓): Down-regulated;
(-): Fisher's exact test p-value of greater than 0.05
