# Supplementary material for: Molecular cloning and expression analysis of WRKY transcription factor genes in Salvia miltiorrhiza
Source: BMC Genomics. 2015 Mar 17;16(1):200. doi: 10.1186/s12864-015-1411-x (PMC4371873; doi:10.1186/s12864-015-1411-x)
Supplement: Additional file 6: Table S6. — Ka/Ks and divergence analysis of paralogous SmWRKY genes. Ka, Ks and Ka/Ks are shown. [file 12864_2015_1411_MOESM6_ESM.xls]

## Sheet: Sheet1
Table S6: Ka/Ks and divergence analysis of paralogous SmWRKY genes
		Ka	Ks	Ka/Ks	Purifying selection	Subgroup	Protein identity (%)
1	SmWRKY36	0.2506	0.9517	0.2633	yes	Group2c	57.32
	SmWRKY44
2	SmWRKY25	0.2386	1.1788	0.2024	yes	Group2c	63.79
	SmWRKY37
3	SmWRKY4	0.5489	2.7836	0.1972	yes	Group2c	34.88
	SmWRKY57
4	SmWRKY17	0.1957	65.8439	0.003	yes	Group2c	71.32
	SmWRKY32
5	SmWRKY43	0.3833	2.0257	0.1892	yes	Group2c	48.54
	SmWRKY52
6	SmWRKY12	0.577	3.9309	0.1468	yes	Group2c	39.81
	SmWRKY19
7	SmWRKY41	0.9199	12.1448	0.0757	yes	Group1	24.72
	SmWRKY55
8	SmWRKY13	0.3114	1.5465	0.2013	yes	Group1	53.79
	SmWRKY31
9	SmWRKY24	0.2569	1.5387	0.167	yes	Group1	59.07
	SmWRKY54
10	SmWRKY42	0.6545	54.9574	0.0119	yes	Group1	32.87
	SmWRKY53
11	SmWRKY51	0.008	0.0025	0.3176	yes	Group1	85.53
	SmWRKY2
12	SmWRKY2	0.4096	3.3056	0.1239	yes	Group1	46.67
	SmWRKY39
13	SmWRKY34	0.4274	2.4442	0.1749	yes	Group2a	41.91
	SmWRKY58
14	SmWRKY30	0.3525	1.602	0.2201	yes	Group2b	56.39
	SmWRKY35
15	SmWRKY15	0.88	4.0992	0.2147	yes	Group2b	31.01
	SmWRKY26
16	SmWRKY10	0.272	1.3873	0.196	yes	Group3	58.89
	SmWRKY11
17	SmWRKY6	0.2543	3.0091	0.0845	yes	Group2d	54.23
	SmWRKY38
18	SmWRKY23	0.1482	1.5339	0.0966	yes	Group2d	73.61
	SmWRKY49
19	SmWRKY3	0.2156	1.8718	0.1152	yes	Group2d	64.75
	SmWRKY27
20	SmWRKY5	0.2885	1.2883	0.2239	yes	Group2e	53
	SmWRKY46
21	SmWRKY8	0.2985	2.0687	0.1443	yes	Group2e	54.98
	SmWRKY50
