# Supplementary material for: Molecular cloning and expression analysis of WRKY transcription factor genes in Salvia miltiorrhiza
Source: BMC Genomics. 2015 Mar 17;16(1):200. doi: 10.1186/s12864-015-1411-x (PMC4371873; doi:10.1186/s12864-015-1411-x)
Supplement: Additional file 7: Table S7. — Primers used for qRT-PCR analysis of SmWRKY genes. Complete set of primers used for qRT-PCR of SmWRKY genes. [file 12864_2015_1411_MOESM7_ESM.xls]

## Sheet: Sheet1
Table S7. Primers used for qRT-PCR analysis of SmWRKYgenes
Name	Sequence (5' to 3')
SmWRKY1-F	5' CTCTATCATAGGCGGTTCGTCTA 3'
SmWRKY1-R	5' TCCATTGAGATCGTTGCTACTGT 3'
SmWRKY2-F	5' ATGGCATGGGAAGCTATGG 3'
SmWRKY2-R	5' TAGGCTCATCTTTGGCTCTGG 3'
SmWRKY3-F	5' AGACGATCCGACGATGGTGA 3'
SmWRKY3-R	5' CGAAGTAGTCGCCTTTGCATT 3'
SmWRKY4-F	5' TTCTAGGGTTCCTCCTCCAT 3'
SmWRKY4-R	5' TTTGGCTCCTTCAACATCTC 3'
SmWRKY5-F	5' AGCAGCCGCGAGGACTT 3'
SmWRKY5-R	5' GCGAAATCCTCCAATCCG 3'
SmWRKY6-F	5' CAAATGCAGTAGTTTAAGAGGGTG 3'
SmWRKY6-R	5' GAATGGGCGTGATTGTGATC 3'
SmWRKY7-F	5' ACTACATATCGCCCCACCACT 3'
SmWRKY7-R	5' AGCCCACAATGTCATCCACA 3'
SmWRKY8-F	5' GTCGCTCTTCGCCGATCTC 3'
SmWRKY8-R	5' CGCCTCTGCTCCACCTCT 3'
SmWRKY9-F	5' CTGCTTAGTGGAACAGATGGC 3'
SmWRKY9-R	5' GAAGAAACTTCCCTGATATGGC 3'
SmWRKY10-F	5' CGGAATCTGATATTGCGGAC 3'
SmWRKY10-R	5' CGGAGGTGTTAAATGGGAAA 3'
SmWRKY11-F	5' CCATGCCTCAACAAACAATTC 3'
SmWRKY11-R	5' GGGACGTTGAATGGGAAAT 3'
SmWRKY12-F	5' AGTAGAGCGGCTGTCGGAA 3'
SmWRKY12-R	5' AGTTATAACAGTCGGAGGAGTTGG 3'
SmWRKY13-F	5' CAAAGGGAATCCTCATCCAAG 3'
SmWRKY13-R	5' ACACAACTAGATCCGTAACCAAAA 3'
SmWRKY14-F	5' TCCATAACTTCCCCGAAAACT 3'
SmWRKY14-R	5' TCAGCCAGAAATTGGGGATTA 3'
SmWRKY15-F	5' CTTCTTTCGCCTCCGTTTC 3'
SmWRKY15-R	5' TGTTGTCAGCCGGTGAGTT 3'
SmWRKY16-F	5' AAATCCAACACCAATCACAGATT 3'
SmWRKY16-R	5' GTCGAGGAAGTGAGATTCAAAAT 3'
SmWRKY17-F	5' GATGAAGGGATAGTGGTGACTAC 3'
SmWRKY17-R	5' ATCTGCATTTGACTAAGAATGTG 3'
SmWRKY18-F	5' CCCGAGTGATTTGATGAACGA 3'
SmWRKY18-R	5' CGGGGACGACATCGAAAAG 3'
SmWRKY19-F	5' GTGATAACGACATACGAGGGA 3'
SmWRKY19-R	5' TTAGTGAGTTGGGCAGAAGC 3'
SmWRKY20-F	5' CTTGGACGACCCGACGATG 3'
SmWRKY20-R	5' AACTAGCGCAGGCGTTTCC 3'
SmWRKY21-F	5' CAAGAAAGACCCTTTTACCCC 3'
SmWRKY21-R	5' CCTTCTGGCCCTTGAACAT 3'
SmWRKY22-F	5' TGTTGGGAAGAATAATAATAGTGGT 3'
SmWRKY22-R	5' GAATTCACTGGTTGACCAAATCT 3'
SmWRKY23-F	5' TGCTTGGAAGATTCCTCGAT 3'
SmWRKY23-R	5' CAAGTGTTAGCCGACTGTGAAG 3'
SmWRKY24-F	5' ACATCCCTGCTGCTAAGACGA 3'
SmWRKY24-R	5' TGTGAGGAAGCCGCTGGTC 3'
SmWRKY25-F	5' TTGTTGACTACGGACTGCTGC 3'
SmWRKY25-R	5' CATGGCTCCTCTTTAGGGAAA 3'
SmWRKY26-F	5' GAGCGGTGGCAATAGGGATAA 3'
SmWRKY26-R	5' TGGCGATTGATGGATAGGGTT 3'
SmWRKY27-F	5' CAAGGTGCGATGCAGGAGA 3'
SmWRKY27-R	5' CACGACGATTCAAACACCACTAA 3'
SmWRKY28-F	5' CACAAGACTCAACAAACCCAA 3'
SmWRKY28-R	5' CTTTATTTCAAAGCCAACACTC 3'
SmWRKY29-F	5' GGCAACGTCACGAGCAGTAAT 3'
SmWRKY29-R	5' TGAAACCCCGAGCTATTGAGT 3'
SmWRKY30-F	5' GCCATCTCGTCCATCCTCG 3'
SmWRKY30-R	5' GCGCATTGTCGTCAATTGTATT 3'
SmWRKY31-F	5' TTTCGGAAAGTGGTTATGGG 3'
SmWRKY31-R	5' CACGCTGCGATTTGTTCTTC 3'
SmWRKY32-F	5' ATTCCCATCCCATTCAAAACT 3'
SmWRKY32-R	5' GAAGGAAGAGTAAATTTGCATCTG 3'
SmWRKY33-F	5' CGTGGTCGTGACGACGTAC 3'
SmWRKY33-R	5' AAGCTGCTTCAGCAGAGGG 3'
SmWRKY34-F	5' CCAAAGATCCCAATTTCAAAG 3'
SmWRKY34-R	5' ATTGGATTGAAGAAACTTGCC 3'
SmWRKY35-F	5' ATCACCGCCGATCCAAACTT 3'
SmWRKY35-R	5' GGGTTGGTTGTTGTTGGGAGT 3'
SmWRKY36-F	5' ATATCGCCCCAGACTTCCT 3'
SmWRKY36-R	5' TCATGATCCATTATTTCGCAC 3'
SmWRKY37-F	5' GCAGCAGCAACAGCAACAGT 3'
SmWRKY37-R	5' CTTTTGGGAAATAGAGGAGGAA 3'
SmWRKY38-F	5' TCCAACTATGCTCATCGTCACA 3'
SmWRKY38-R	5' CTAAGATCATGGTAGCAGGTGTTT 3'
SmWRKY39-F	5' ACAATGCCATGTCCGCA 3'
SmWRKY39-R	5' TCAGTCTAGAAAGAGGTCGAAAA 3'
SmWRKY40-F	5' AGACATGCTGTTCACGCAAGG 3'
SmWRKY40-R	5' GCCCCAATCATAGAATCCGA 3'
SmWRKY41-F	5' GTGCTTGTGACATCAATCAAAAT 3'
SmWRKY41-R	5' CACCCCAATACAATGATAATGAA 3'
SmWRKY42-F	5' GAAAGGGGAACCTAAAGTGGA 3'
SmWRKY42-R	5' GGCTCATAAGCTGCTCGTAAA 3'
SmWRKY43-F	5' CAGTAGAAGGATGCCCTGTGA 3'
SmWRKY43-R	5' ACTTGATGAGGACCTTTGTGG 3'
SmWRKY44-F	5' CACGACATACGAAGGCCAAC 3'
SmWRKY44-R	5' AATGCCTCCGCCTCTGG 3'
SmWRKY45-F	5' GGCAGCAGCAGTAGCAGCAT 3'
SmWRKY45-R	5' TTTCTTCACCTCCGAATCCC 3'
SmWRKY46-F	5' ACTGCGCCTCCGGCC 3'
SmWRKY46-R	5' GCGGTGGTGGTGGTGGTT 3'
SmWRKY47-F	5' TCTTCAACTTCACATGATCGATC 3'
SmWRKY47-R	5' TCACATTAAGCCTAAATATGAGTAAGTA 3'
SmWRKY48-F	5' GAGGAGAATGATTTCTACGACGAG 3'
SmWRKY48-R	5' ATGAAAGCCGTGAAGAAGGAA 3'
SmWRKY49-F	5' GTGGAGCGATGCTTGGAAGATC 3'
SmWRKY49-R	5' ACGCGTTGGCTGACTGTGATG 3'
SmWRKY50-F	5' AGCTGCCGGAGTGCTCGAC 3'
SmWRKY50-R	5' TCTACGGGCCCCGCACA 3'
SmWRKY51-F	5' GCATGGGAAGCTATGGGTATT 3'
SmWRKY51-R	5' GAAACAAGTCATCTTTAGGCTCATCT 3'
SmWRKY52-F	5' TAAATGCTCGATTGAAGGGTG 3'
SmWRKY52-R	5' ACGTATCGTCGATCTTCTTTGTC 3'
SmWRKY53-F	5' AAATTGTGAATCTGTACGGAAATAG 3'
SmWRKY53-R	5' GCTGACATTGGTTAGAGGCATT 3'
SmWRKY54-F	5' ACAGACCAGCAGCGAGTAGAGG 3'
SmWRKY54-R	5' GGAGAAGGGCGACAGATTGC 3'
SmWRKY55-F	5' CGGGCACCTTCATAACGAC 3'
SmWRKY55-R	5' CTTGGCTGCCTCTGCATTT 3'
SmWRKY56-F	5' CCGATTTTGTTTTCAACGAGG 3'
SmWRKY56-R	5' GCCTTACAGGAAATGGCTGC 3'
SmWRKY57-F	5' CGGAGGAGGACCTCAGCAGC 3'
SmWRKY57-R	5' CTCTTAGCCGCAGGCCATGG 3'
SmWRKY58-F	5' GCCATAACCGGCAGAATATT 3'
SmWRKY58-R	5' CTCAGAAATCACTCTTGAGATGGA 3'
SmWRKY59-F	5' AGCAGGCTCTAACGGAAACC 3'
SmWRKY59-R	5' ATCGCAGATCGGAAACTCG 3'
SmWRKY60-F	5' CTTCCGATATGGAGGCGAG 3'
SmWRKY60-R	5' TTGGGTATGGCTAGGCAAGT 3'
SmWRKY61-F	5' AACGAGTACAGAGGTCAGACGAT 3'
SmWRKY61-R	5' CATGTATGCTGTCCTTTGTATGTG 3'
